# Supplementary material for: Rapid Screening of Lipase Inhibitors from Ophiopogonis Radix Using High-Performance Thin Layer Chromatography by Two Step Gradient Elution Combined with Bioautographic Method
Source: Molecules. 2022 Feb 9;27(4):1155. doi: 10.3390/molecules27041155 (PMC8878968; doi:10.3390/molecules27041155)
Supplement: Supplementary file 1 [file molecules-27-01155-s001.zip]

Archive with 1 entries (1 files):
- molecules-1551076-supplementary.pdf
